# Supplementary material for: Antibacterial activity of a DNA topoisomerase I inhibitor versus fluoroquinolones in Streptococcus pneumoniae
Source: PLoS One. 2020 Nov 3;15(11):e0241780. doi: 10.1371/journal.pone.0241780 (PMC7608930; doi:10.1371/journal.pone.0241780)
Supplement: S1 File — (XLSX) [file pone.0241780.s002.xlsx]

## Sheet: Fig 1A
LVX
MIC	0h		2h		4h		6h		8h
	CFU/ml	Log 10	CFU/ml	Log	CFU/ml	Log10	CFU/ml	Log10	CFU/ml	Log10
0	150	3.87506	260	4.11394	910	4.65801	31000	6.19033	42000000	9.32222
	150	3.87506	200	4	880	4.64345	27000	6.13033	32000000
0.25			210	4.02119	420	4.32222	3900	5.29003	370000	7.26717
			200	4	380	4.27875	3000	5.17609	300000	7.17609
0.5			190	3.97772	210	4.02119	140	3.8451	440	4.34242
			180	3.95424	200	4	150	3.87506	420	4.32222
1			160	3.90309	50	3.39794	24	3.07918	13	2.81291
			107	3.72835	49	3.38917	30	3.17609	8	2.60206
2.5			77	3.58546	33	3.21748	16	2.90309	8	2.60206
			88	3.64345	40	3.30103	15	2.87506	5	2.39794
5			59	3.46982	35	3.24304	14	2.8451	11	2.74036
			73	3.56229	36	3.25527	18	2.95424	9	2.65321
10			56	3.44716	25	3.09691	13	2.81291	3	2.17609
			44	3.34242	20	3	10	2.69897	2	2
MXF
MIC	0h		2h		4h		6h		8h
	CFU/ml	Log 10	CFU/ml	Log 10	CFU/ml	Log 10	CFU/ml	Log 10	CFU/ml	Log 10
0	68	3.53148			900	4.65321	110000	6.74036	5400000	8.43136
	50	3.39794	200	4	1200	4.77815	100000	6.69897
0.125			140	3.8451	660	4.51851	19000	5.97772	3000000	8.17609
			100	3.69897	500	4.39794	20000	6
0.25			72	3.5563	440	4.34242	10000	5.69897	90000	6.65321
					500	4.39794	10000	5.69897	100000	6.69897
0.5			57	3.45484	230	4.0607	730	4.56229	3700	5.26717
			70	3.54407	100	3.69897	600	4.47712	3000	5.17609
1			40	3.30103	34	3.23045	38	3.27875	97	3.68574
			30	3.17609	40	3.30103	40	3.30103	130	3.81291
2.5			34	3.23045	12	2.77815	4	2.30103	2	2
					20	3			2	2
5			26	3.11394	8	2.60206	3	2.17609	2	2
			20	3	10	2.69897			2	2
10			11	2.74036	4	2.30103	2	2	2	2
			10	2.69897
SCN
MIC	0h		2h		4h		6h		8h
	CFU/ml	Log 10	CFU/ml	Log 10	CFU/ml	Log 10	CFU/ml	Log 10	CFU/ml	Log 10
0	330	4.21748	270	4.13033	2600	5.11394	70000	6.54407	66000000	9.51851
	400	4.30103	210	4.02119	2400	5.07918	70000	6.54407
0.125			210	4.02119	1000	4.69897	25000	6.09691	13000000	8.81291
			200	4	1100	4.74036	22000	6.04139	13000000	8.81291
0.25			160	3.90309	100	3.69897	780	4.59106	53000	6.42325
			250	4.09691	200	4	1000	4.69897	43000	6.33244
0.5			140	3.8451	76	3.57978	200	4	2300	5.0607
			112	3.74819	60	3.47712	200	4	2000	5
1			90	3.65321	52	3.41497	23	3.0607	16	2.90309
			97	3.68574	54	3.43136	20	3	14	2.8451
2.5			90	3.65321	34	3.23045	10	2.69897	8	2.60206
			74	3.5682	37	3.26717	11	2.74036	9	2.65321
5			70	3.54407			1	1.69897	1	1.69897
			60	3.47712	14	2.8451	2	2	2	2
10			14	2.8451	2	2	0	< 1,7	0	< 1,7
			13	2.81291	2	2	0	< 1,7	0	< 1,7

## Sheet: Fig 1B
A595 Untreated	A595 LVX	A595 MOX	A595 SCN
2.05333	1.92033	1.535	1.402
1.98067	1.9125	1.406	0.893667
2.203	2.03967	1.51333	0.943667

## Sheet: Fig 2A
Control
	0xMIC
	Green (Alive)	Red (Dead)	Yellow (damaged)
0h	91	5	4
2h	84	10	6
4h	92	7	2
0h	67	14	19
2h	86	9	6
4h	87	13	0
	LVX 2,5xMIC			LVX 10xMIC
	Green (Alive)	Red (Dead)	Yellow (damaged)	Green (Alive)	Red (Dead)	Yellow (damaged)
0h	77	13	10	62	22	16
2h	78	14	8	73	19	8
4h	95	5	0	86	11	3
0h	73	21	17	52	36	16
2h	88	10	2	69	21	10
4h	95	5	0	89	11	0
	MXF 2,5xMIC			MXF 10xMIC
	Green (Alive)	Red (Dead)	Yellow (damaged)	Green (Alive)	Red (Dead)	Yellow (damaged)
0h	75	11	14	56	26	18
2h	84	13	3	76	16	8
4h	92	8	0	85	12	3
0h	78	15	7	67	17	15
2h	90	8	2	78	15	7
4h	89	11	0	81	13	6
	SCN 2,5xMIC			SCN 10xMIC
	Green (Alive)	Red (Dead)	Yellow (damaged)	Green (Alive)	Red (Dead)	Yellow (damaged)
0h	59	21	19	56	26	18
2h	66	20	14	76	16	8
4h	76	18	6	85	12	3
0h	70	20	10	67	17	15
2h	66	21	14	78	15	7
4h	76	15	9	81	13	6
0h
2h	65	22	13	19
4h	63	23	13	71	29	0

## Sheet: Fig 2B
LVX (xMIC)	Log10 (CFU/ml)
	0h	2h	4h	6h
0	4.3	4.7	5.81	7.8
2.5	4.16	4.29	5.31	6.91
10	4.01	4.13	5.03	6.49
0	4.35	5.16	6.87	9
2.5	4.37	4.39	6	8.35
10	4.3		5.38	7
0	4.19
2.5	4.15
10	4.15	4.18	4.45
MOX (xMIC)	Log10 (CFU/ml)
	0h	2h	4h	6h
0	4.3
2.5	4.3	4.25	5.03	6.4
10	4.3	4.13	4.49	5.98
0	4.43	5.34	7.6
2.5	4.21	4.93	6.35	9.39
10	4.32	4.41	6.18
0	4.19
2.5	4.22	4.27		6.25
10	4.27	4.14	4.65	5.81
0
2.5		5.32	6.87	8
10	2.85	5.18	4.5	7.3
SCN (xMIC)	Log10 (CFU/ml)
	0h	2h	4h	6h
0	4.26	4.81	6.49	8.59
2.5	4.04	4.21	5.7	7.81
10	3.87	3.74	5.2	6.87
0	4.16	4.5	6
2.5		4.25		6.23
10	3.24	3.14	4	5.56
0	4.19
2.5	4.18			6.08
10	3.99	3.91	4.11	5.15
0
2.5		4.29	5.03
10

## Sheet: Fig 3A
LVX Viability
xMIC	Log10 (CFU/ml)
	Bt	0h	2h	4h	6h
0	6.35	6.58	7.64	8.38	8.45
1	6.35	5.98	6.7	7.49	8.32
2,5	6.35	5.29	5.59	6.35	7.25
5	6.35	5.2		5.52	6.69
xMIC	Log10 (CFU/ml)
	Bt	0h	2h	4h	6h
0	6.376	6.721	7.74	8.21	8.011
1	6.376	6.102	6.175	7.929	8.12
2,5	6.376	5.369	5.495	6.212	7.475
5	6.376	4.929	4.69	5.336	6.431
xMIC	Log10 (CFU/ml)
	Bt	0h	2h	4h	6h
0	6.249	6.729	7.592	8.203	7.461
1	6.249	5.923	6.452	7.641	7.926
2,5	6.249	5.203	4.849	6.042
5	6.249	4.889	4.06	5.385	5.966
xMIC	Log10 (CFU/ml)
	Bt	0h	2h	4h	6h
0	6.26	6.47	7.586	8.197	8.146
1	6.26	5.906	6.531	7.399	8.126
2,5	6.26	5.236	5.404	6.31	7.332
5	6.26	4.923	4.413	5.369	6.419
LVX A595
xMIC	A595
	Bt	0h	2h	4h	6h
0	0.093	0.235	2.346	4.447	4.328
1	0.093	0.2	0.877	3.129	4.338
2,5	0.093	0.172	0.353	0.586	1.93
5	0.093	0.066	0.136	0.231	0.371
xMIC	A595
	Bt	0h	2h	4h	6h
0	0.14	0.331	2.001	5.144	4.265
1	0.14	0.278	0.478		4.375
2,5	0.14	0.195	0.386	0.358	1.886
5	0.14	0.174	0.135	0.234	0.321
xMIC	A595
	Tdo	0h	2h	4h	6h
0	0.076	0.23	1.965	4.543	4.536
1	0.076	0.175	0.507	3.396
2,5	0.076	0.126	0.195	0.459	1.414
5	0.076	0.094	0.181	0.162	0.199
xMIC	A595
	Tdo	0h	2h	4h	6h
0	0.186	0.267	2.528	4.399	4.46
1	0.186	0.221	0.615	3.011	4.477
2,5	0.186	0.194	0.214	0.463	1.113
5	0.186	0.114	0.153	0.199	0.269

## Sheet: Fig S1
R6					T2
Log10 (CFU/ml)					Log10 (CFU/ml)
0h	2h	4h	6h		0h	2h	4h	6h
6.655	7.646	8.233	8.239		6.623	7.491	8.203	8.122
6.801	7.666	8.451	8.167		6.26	7.15	7.737	8.06
6.701	7.716	8.222	7.812		6.276	7.148	8.03	8.04
A595					A595
0h	2h	4h	6h		0h	2h	4h	6h
0.235	2.346	4.447	4.328		0.169	1.217	4.287	4.349
0.331	2.001	5.144	4.265		0.139	1.155	4.016	3.871
0.23	1.965	4.543	4.536		0.131	1.074	4.38	4.275
0.267	2.528	4.399	4.46
